# Supplementary material for: Late Post-Operative Occurrence of Dentin Hypersensitivity in Adult Patients Following Allogeneic Hematopoietic Stem Cell Transplantation—A Preliminary Report
Source: Int J Environ Res Public Health. 2021 Aug 19;18(16):8761. doi: 10.3390/ijerph18168761 (PMC8391522; doi:10.3390/ijerph18168761)
Supplement: Supplementary file 1 [file ijerph-18-08761-s001.zip]

Archive with 1 entries (1 files):
- ijerph-1294485-supplementary.pdf
